# Supplementary material for: Spatiotemporal auxin distribution in Arabidopsis tissues is regulated by anabolic and catabolic reactions under long-term ammonium stress
Source: BMC Plant Biol. 2021 Dec 18;21:602. doi: 10.1186/s12870-021-03385-9 (PMC8684078; doi:10.1186/s12870-021-03385-9)
Supplement: Supplementary file 1 — Additional file 1: Supplementary Table S1. Primer sequences utilized in real-time qPCR. Supplementary Figures 1-4. Additional replicates for reporter staining and root phenotypes. [file 12870_2021_3385_MOESM1_ESM.zip]

Archive with 2 entries (2 files):
- Suplement_IAA_BMC2.pdf
- YUC1_blot_AP3.pdf
